# Supplementary material for: Prevalence and predictors of being lost to follow-up after transurethral resection of the prostate
Source: Sci Rep. 2018 Apr 23;8:6406. doi: 10.1038/s41598-018-24869-z (PMC5913257; doi:10.1038/s41598-018-24869-z)
Supplement: Supplementary file 1 — Dataset 1 [file 41598_2018_24869_MOESM1_ESM.xls]

## Sheet: Sheet1
Distanza	Partner_stabile	Lost	Età	Scolarità	Scolarita_cat	ComplicanzaA	giornatacomparsacomplicanzaA	descrizionedellacomplicanzaA	azioneintrapresaA	IndiceClavien	Clavien_cat	CCI	CCI_cat01	BMI	alfalitici	@5ARI	Anticoaugulanti	TIPO	Antiaggreganti	TIPO_A	iPSA	Pregressabioprostata	DX	GS1	GS2	CVadimora	TempoCVmesi	Qmax	RVPM	TRUSVPROSTATA	TRUSVADENOMA	Intervento	ALTREPROCEDUREASSOCIATE	QUALE	OverallTimemin	totalefrustoliresecati	Trasfusioneintraoperatoria	Nsacchetrasfuse	ComplicanzeIntraoperatorie	SpecificarecomplicanzaA	AzionecomplicanzaA	SpecificarecomplicanzaB	AzionecomplicanzaB	PesoIstologico	Esameistologico	GSpri	GSsec	T	Hbpreop
4.9	1	0	84	2	0	1	10	IRA su IRC; anemizzazione, RUA	Observation; trasfusione n	3	2	2	1	#NULL!	1	1	2		1	CardioASA	8	2	#NULL!			1	5	#NULL!	#NULL!	60	40	2	2		75	40	2	#NULL!	2		#NULL!	#NULL!	#NULL!	25	1				11.3
4.3	1	0	64	3	1	1	2	iperpiressia	ABT	2	2	0	0	24.9	1	2	2		2		9	2	#NULL!			0	#NULL!	#NULL!	#NULL!	40	30	2	1	URS+DJ DX	120	#NULL!	2	#NULL!	2		#NULL!	#NULL!	#NULL!	10	1				13.8
22.7	1	0	63	4	1	1	1	sepsi	tp antibiotica	2	2	1	1	22.5	1	2	2		1	cardioaspirina	5.5	2	#NULL!			1	7	#NULL!	#NULL!	70	60	2	2		80	70	2	#NULL!	2		#NULL!	2	#NULL!	55	1				13.3
7.7	1	0	59	3	1	1	1	anemizzazione	3 EC	2	2	0	0	27.7177	1	1	0		0		0.76	0	#NULL!			1	3	#NULL!	#NULL!	46		1	0		50	20	0	#NULL!	0		#NULL!	#NULL!	#NULL!	11	0				16
7.5	1	0	65	4	1	1	4	RAU, IVU	CV + ABT	2	2	2	1	24.1633	0	0	0		0		1.07	0	#NULL!			0	#NULL!	#NULL!	93	26		1	1	biopsia a freddo +DTC di vellutazioni in diverticolo vescicale in pregresso TCCLGTa (EI neg per npl)	70	10	0	#NULL!	0		#NULL!	#NULL!	#NULL!	11	0				13.6
3.6	0	1	67	2	0	1	1	febbre	modifica tp antibiotica	2	2	1	1	27.1	1	2	2		2		2.6	2	#NULL!			0	#NULL!	#NULL!	#NULL!	110	75	2	2		135	90	2	#NULL!	2		#NULL!	#NULL!	#NULL!	50	1				15.9
4.7	1	1	67	2	0	1	3	RAU, febbre	CV + ABT	2	2	1	1	28.1	2	2	2		2		4.75	1	1			0	#NULL!	5.9	55	90	35	2	2		170	30	2	#NULL!	1	Piccola soluzione	#NULL!	#NULL!	#NULL!	25	1				14.9
2.8	1	0	71	3	1	1	2	iperpiressia	ABT	2	2	0	0	#NULL!	1	1	2		2		1.27	2	#NULL!			0	#NULL!	8.9	177	96	60	2	2		140	70	2	#NULL!	2		#NULL!	#NULL!	#NULL!	45	1				14.5
25.3	1	0	66	2	0	1	2	febbre	ABT	2	2	0	0	23.5	1	2	2		2		17.6	1	#NULL!			1	4	#NULL!	#NULL!	125	110	2	2		180	90	1	3	1	sanguinamento	0	#NULL!	#NULL!	55	1				13.9
1.3	1	1	82	1	0	1	1	Iperpiressia < 38°C	Ciproxin 500 mg x2 x 5 gg	2	2	4	1	#NULL!	0	0	0		0		5.2	0	#NULL!			1	9	#NULL!	#NULL!	30	15	1	0		80	20	0	#NULL!	0		#NULL!	#NULL!	#NULL!	15	0				11.3
6.4	0	1	83	2	0	1	3	FA	cordarone	2	2	0	0	24.6914	1	1	0		0		4.22	1	0			1	11	4.6	200	80	70	2	0		105	85	0	#NULL!	0		#NULL!	#NULL!	#NULL!	38	1				14.3
5	1	0	69	3	1	1	3	anemizzazione	2 EC	2	2	0	0	28.3447	1	1	0		1	CardioASA	1.387	0	#NULL!			0	#NULL!	15.1	0	192	130	1	0		165	150	0	#NULL!	0		#NULL!	#NULL!	#NULL!	90	0				13.9
1.7	1	0	77	2	0	1	2	anemizzazione	trasfusione 2 sacche EC	2	2	0	0	35.9	2	2	2		2		21	1	1			1	12	#NULL!	#NULL!	250	230	2	2		240	180	2	#NULL!	2		#NULL!	#NULL!	#NULL!	100	1				16.1
28.5	1	0	77	2	0	0	1	anemizzazione	trasfusione 2 sacche EC	2	2	3	1	#NULL!	1	1	2		1	CardioASA	5.8	2	#NULL!			0	#NULL!	9	#NULL!	150	135	2	1	TURB	135	160	2	#NULL!	2		#NULL!	#NULL!	#NULL!	65	1				12.4
1.2	0	1	87	3	1	1	3	RAU, anemizzazione	CV + 1 EC	2	2	5	1	20.5191	1	1	1	coumadin	0		#NULL!	0	#NULL!			1	4	#NULL!	#NULL!	50	40	1	0		45	30	0	#NULL!	0		#NULL!	#NULL!	#NULL!	25	0				15.2
1.9	1	0	85	3	1	1	1	anemizzazione	trasfusione 1 sacca EC	2	2	3	1	35	2	2	1	seleparina	1	cardioasa+dipiridamolo	#NULL!	2	#NULL!			1	60	#NULL!	#NULL!	180	160	2	1	cistolitolapassi	110	150	1	2	2		#NULL!	#NULL!	#NULL!	100	1				10
101	1	0	81	2	0	1	3	RAU + edema malleolare	CV	2	2	1	1	21.4533	1	1	0		0		1.95	0	#NULL!			1	19	#NULL!	#NULL!	112	65	2	0		120	80	0	#NULL!	0		#NULL!	#NULL!	#NULL!	62	1				11.7
1.3	1	1	60	3	1	1	4	ematuria		1	1	0	0	23.32	1	2	2		2		2.1	2	#NULL!			0	#NULL!	93	80	40	30	2	2		70	30	2	#NULL!	2		#NULL!	#NULL!	#NULL!	15	1				14.3
6.4	1	0	64	3	1	1	4	RAU	CV	1	1	2	1	26.3656	1	1	0		1	ASA	0.12	0	#NULL!			0	#NULL!	5	150	20	15	1	0		55	10	0	#NULL!	0		#NULL!	#NULL!	#NULL!	7	0				16.8
20.3	0	0	81	3	1	1	2	RAU	cateterizzazione	1	1	2	1	20.1995	0	0	0		0		4.59	1	1	3	4	1	3	#NULL!	1000	30		1	0		50	20	0	#NULL!	0		#NULL!	#NULL!	#NULL!	15	0				14.7
15.7	1	0	66	3	1	1	1	ipotensione ortostatica, nausea e vomito	idratazione	1	1	1	1	30.6394	1	1	0		0		1.5	0	#NULL!			0	#NULL!	6.3	45	65		1	1	Cistolitolapassi + TURB	#NULL!	45	0	#NULL!	0		#NULL!	#NULL!	#NULL!	40	0				15.4
3.7	1	0	69	4	1	1	3	ematuria	LVC	1	1	4	1	31.5617	1	0	1	arixtra	0		3	0	#NULL!			0	#NULL!	7.8	80	75	45	1	0		130	55	0	#NULL!	0		#NULL!	#NULL!	#NULL!	30	0				13.1
2	0	0	77	2	0	1	4	RAU	cateterizzazione	1	1	0	0	24.2587	1	1	0		0		0.79	0	#NULL!			0	#NULL!	5.4	0	31	13	1	0		55	15	0	#NULL!	0		#NULL!	#NULL!	#NULL!	15	0				14.2
14.1	0	0	70	3	1	1	4	RAU	CV	1	1	2	1	25	1	2	2		1	CardioASA	3.6	2	#NULL!			0	#NULL!	8	#NULL!	60	30	2	2		75	20	2	#NULL!	2		#NULL!	#NULL!	#NULL!	20	1				14.2
3.5	1	0	81	4	1	1	2	ematuria	LVC	1	1	2	1	23.2438	1	0	0		0		4.6	0	#NULL!			1	9	#NULL!	#NULL!	46	24	1	0		70	30	0	#NULL!	0		#NULL!	#NULL!	#NULL!	30	0				14.9
3.2	1	0	81	3	1	1	5	ematuria	CV	1	1	4	1	31.5334	1	1	0		0		3.85	0	#NULL!			0	#NULL!	20	50	190	180	2	0		210	150	0	#NULL!	1	breccia mucosa ves	#NULL!	#NULL!	#NULL!	95	1				15.8
28.2	0	0	79	2	0	1	3	RAU	cateterizzazione	1	1	0	0	26.9896	1	0	0		0		2.67	0	#NULL!			0	#NULL!	6.1	30	72		1	0		75	#NULL!	0	#NULL!	0		#NULL!	#NULL!	#NULL!	20	0				14.5
29.2	1	0	74	3	1	1	2	RAU	cateterizzazione	1	1	2	1	24.5675	0	0	0		0		0.35	0	#NULL!			0	#NULL!	12	200	15		1	0		20	#NULL!	0	#NULL!	0		#NULL!	#NULL!	#NULL!	5	0				13.8
197	1	0	72	4	1	1	6	RAU	CV	1	1	0	0	#NULL!	1	1	0		0		0.61	0	#NULL!			0	#NULL!	9.7	50	80		1	1	resezione area vellutata collo vescicale (EI TCC LG Ta)	105	70	0	#NULL!	0		#NULL!	#NULL!	#NULL!	45	0				13.5
2	1	0	88	2	0	1	3	RAU	CV	1	1	#NULL!	#NULL!	23.1405	1	1	0		0		0.96	0	#NULL!			1	10	#NULL!	#NULL!	65	47	1	1	Pielografia	60	30	0	#NULL!	0		#NULL!	#NULL!	#NULL!	25	0				13.9
4.6	1	0	85	2	0	1	4	ematuria	sospeso LMWH	1	1	1	1	18.3655	0	0	0		1	Cardirene	1.4	0	#NULL!			1	24	#NULL!	#NULL!	50	30	1	0		55	15	0	#NULL!	0		#NULL!	#NULL!	#NULL!	8	0				13.3
6.4	1	0	70	3	1	1	2	RAU	CV	1	1	1	1	#NULL!	1	1	2		2		16.5	1	1			0	#NULL!	#NULL!	45	125	100	2	2		175	110	2	#NULL!	2		#NULL!	#NULL!	#NULL!	60	1				14.5
19.5	1	0	69	3	1	1	2	ematuria, RAU	CV + LVC	1	1	4	1	22.5309	1	1	0		1	Ascriptin	2.58	0	#NULL!			1	3	#NULL!	#NULL!	46	35	1	0		40	30	0	#NULL!	0		#NULL!	#NULL!	#NULL!	22	0				12.4
54.9	1	0	80	2	0	1	2	RAU	cateterizzazione	1	1	0	0	21.3039	1	1	0		0		0.65	0	#NULL!			1	4	#NULL!	#NULL!	32	19	1	0		80	25	0	#NULL!	0		#NULL!	#NULL!	#NULL!	20	0				12.4
10.4	0	0	74	2	0	1	3	RAU	cateterizzazione	1	1	3	1	22.0386	1	0	0		1	CardioASA	1.54	0	#NULL!			1	10	#NULL!	#NULL!	51	32	1	1	Cistolitolapassi	125	25	0	#NULL!	0		#NULL!	#NULL!	#NULL!	13	0				12.4
3.5	1	0	84	2	0	1	4	reazione allergica a ranitidina (edema labiale)	terapia medica	1	1	2	1	25.763	1	0	0		0		5.43	1	1	4	3	0	#NULL!	#NULL!	#NULL!	28		1	1	Cistolitotrissia	160	25	0	#NULL!	0		#NULL!	#NULL!	#NULL!	15	1	NA	NA	1c	13.6
81.7	1	0	72	2	0	1	1	rimozione accidentale CV	riposizionamento CV	1	1	4	1	27.9	1	1	2		1	CardioASA	4.5	1	1			0	#NULL!	#NULL!	160	150	110	2	2		150	120	1	2	1	sanguinamento	0	#NULL!	#NULL!	85	1				13.2
2.5	1	0	74	3	1	0	#NULL!			0	0	2	1	30.1	1	1	2		1	CARDIOASA	4.1	1	1			1	5	#NULL!	#NULL!	92	60	2	2		85	60	2	#NULL!	2		#NULL!	#NULL!	#NULL!	#NULL!	1				16
23.6	1	0	60	3	1	0	#NULL!			0	0	1	1	22.53	1	2	2		2		8	2	#NULL!			0	#NULL!	6	#NULL!	43	23	2	1	vasectomia	108	15	2	#NULL!	2		#NULL!	#NULL!	#NULL!	8	1				15.1
15.9	0	1	48	2	0	0	#NULL!			0	0	0	0	25	2	2	2		2		2.5	2	#NULL!			0	#NULL!	13	0	30	20	2	1	URETROTOMIA	55	25	2	#NULL!	2		#NULL!	2	#NULL!	#NULL!	1				16.5
26.7	1	0	78	4	1	0	#NULL!			0	0	4	1	31.8	2	2	2		1	CLOPIDOGREL	13	2	#NULL!			0	#NULL!	17	50	60	40	2	2		115	40	2	#NULL!	2		#NULL!	2	#NULL!	40	1				15.8
14.7	1	0	81	1	0	0	#NULL!			0	0	1	1	25.5	1	1	2		2		5.9	2	#NULL!			1	4	#NULL!	#NULL!	73	48	2	2		145	140	2	#NULL!	1	piccolo sottoslami	#NULL!	#NULL!	#NULL!	40	1				13.5
5.5	1	1	74	1	0	0	#NULL!			0	0	0	0	32	1	2	2		2		4.8	1	1			0	#NULL!	85	60	80	70	2	2		135	80	2	#NULL!	1	Piccola soluzione	2	2	#NULL!	60	1				15.9
50.1	1	1	75	3	1	0	#NULL!			0	0	1	1	23.9	2	2	2		2		4	2	#NULL!			1	6	-1	-1	76	46	2	2		88	35	2	#NULL!	2		#NULL!	2	#NULL!	35	1				14.2
2.2	1	0	62	3	1	0	#NULL!			0	0	0	0	27.3	1	1	2		2		1.17	2	#NULL!			0	#NULL!	#NULL!	#NULL!	40	25	2	2		105	25	2	#NULL!	2		#NULL!	2	#NULL!	25	1				14.1
3.1	1	1	71	1	0	0	#NULL!			0	0	2	1	21.7	1	2	2		1	cardioasa	4.12	1	1			0	#NULL!	84	0	70	50	2	2		95	60	2	#NULL!	2		#NULL!	2	#NULL!	40	1				14.4
56	1	0	71	4	1	0	#NULL!			0	0	3	1	24	2	2	2		2		3.4	1	1			1	4	#NULL!	#NULL!	150	130	2	2		145	180	2	#NULL!	2		#NULL!	2	#NULL!	90	1				16.1
16.6	1	0	62	4	1	0	#NULL!			0	0	1	1	27	1	2	2		2		10.5	1	1			0	#NULL!	58	50	76	46	2	2		60	45	2	#NULL!	2		#NULL!	2	#NULL!	45	1				11.9
14	1	0	71	3	1	0	#NULL!			0	0	3	1	20.1	1	1	2		2		8	1	1			0	#NULL!	#NULL!	#NULL!	80	60	2	1	CISTOLITOLAPASSI	320	60	2	#NULL!	1	MALFUZIONAMENTO MO	#NULL!	0	#NULL!	100	1				12.5
1.4	1	1	73	1	0	0	#NULL!			0	0	2	1	28.8	1	1	2		2		4.2	1	1			1	5	9.1	-1	130	100	2	1	CISTOLITOTRISSIA	120	80	2	#NULL!	2		#NULL!	2	#NULL!	70	1				11.8
6.2	1	1	82	2	0	0	#NULL!			0	0	4	1	21.0937	1	0	0		1	clopidogrel	0.3	0	#NULL!			1	2	9.2	250	16	10	1	0		30	5	0	#NULL!	0		#NULL!	#NULL!	#NULL!	5	0				16.4
2.4	1	0	64	3	1	1	#NULL!			0	0	0	0	26.9	1	1	2		2		1.49	2	#NULL!			0	#NULL!	7	110	80	50	2	1	uretrotomia sec. Otis	110	40	2	#NULL!	2		#NULL!	#NULL!	#NULL!	25	1				16.4
465	0	0	61	2	0	0	#NULL!			0	0	2	1	22.0386	1	1	0		1	CardioASA	0.55	0	#NULL!			0	#NULL!	12.1	150	30		1	0		45	15	0	#NULL!	0		#NULL!	#NULL!	#NULL!	8	0				16.6
7.1	1	0	66	2	0	0	#NULL!			0	0	2	1	30.6793	0	0	0		1	ASA	8.1	1	1	3	3	0	#NULL!	#NULL!	#NULL!	94	60	1	1	Cistolitotrissia	150	70	0	#NULL!	0		#NULL!	#NULL!	#NULL!	45	1	3	4	1a	16.5
4.1	1	0	63	4	1	0	#NULL!			0	0	0	0	#NULL!	0	0	0		0		0.8	0	#NULL!			0	#NULL!	#NULL!	60	75		1	0		100	50	0	#NULL!	0		#NULL!	#NULL!	#NULL!	32	0				14.4
2	1	0	76	2	0	0	#NULL!			0	0	0	0	23.9995	1	1	0		0		1.9	1	0			0	#NULL!	16.2	190	80		1	1	Cistolitolapassi	90	35	0	#NULL!	0		#NULL!	#NULL!	#NULL!	25	0				15.8
23.6	1	0	69	4	1	0	#NULL!			0	0	0	0	39.6354	1	0	0		0		1.21	0	#NULL!			0	#NULL!	#NULL!	750	120	100	2	0		100	#NULL!	0	#NULL!	1	emostasi con fung	#NULL!	#NULL!	#NULL!	38	2	3	3	1a	15
8.7	1	0	72	3	1	0	#NULL!			0	0	0	0	#NULL!	1	1	2		2		0.6	2	#NULL!			0	#NULL!	8	#NULL!	40	20	2	2		45	20	2	#NULL!	2		#NULL!	#NULL!	#NULL!	12	1				14.4
6.7	1	1	78	1	0	0	#NULL!			0	0	1	1	29.5858	1	0	0		1	cardirene 75	6.32	1	0			0	#NULL!	13.2	50	118	80	2	0		135	80	0	#NULL!	1	turp di un lobo pe	#NULL!	#NULL!	#NULL!	32	1				16.6
5.4	1	1	62	3	1	0	#NULL!			0	0	3	1	#NULL!	1	1	0		1	ASA	3.89	1	#NULL!			1	8	#NULL!	#NULL!	70	58	1	0		90	45	0	#NULL!	0		#NULL!	#NULL!	#NULL!	25	0				16.3
24.8	1	0	75	3	1	0	#NULL!			0	0	0	0	24.2424	1	0	0		0		2.03	1	0			0	#NULL!	#NULL!	#NULL!	90	80	2	0		75	#NULL!	0	#NULL!	0		#NULL!	#NULL!	#NULL!	16	1				14.8
3.2	1	0	77	4	1	0	#NULL!			0	0	2	1	#NULL!	1	1	2		2		1.17	2	#NULL!			0	#NULL!	9	0	50	40	2	1	CISTOLITOTRISSIA	123	23	2	#NULL!	2		#NULL!	2	#NULL!	23	1				17
11.3	1	1	59	2	0	0	#NULL!			0	0	0	0	22.4913	0	0	0		0		2.3	0	#NULL!			1	5	#NULL!	#NULL!	40	20	1	0		80	#NULL!	0	#NULL!	0		#NULL!	#NULL!	#NULL!	15	0				15.1
6	0	1	60	3	1	0	#NULL!			0	0	0	0	21.8573	1	0	0		0		6.6	1	0			0	#NULL!	8.4	60	110	67	2	0		85	#NULL!	0	#NULL!	0		#NULL!	#NULL!	#NULL!	60	1				15.8
1.5	1	0	65	4	1	0	#NULL!			0	0	1	1	35.1	1	2	2		1	ASA	10.3	1	1			0	#NULL!	#NULL!	0	72	55	2	2		90	55	2	#NULL!	2		#NULL!	#NULL!	#NULL!	35	1				14.9
12.4	1	0	74	2	0	0	#NULL!			0	0	2	1	24.7721	1	1	0		1	ASA+clopidogrel	2.96	0	#NULL!			0	#NULL!	8.3	85	70	40	1	0		95	40	0	#NULL!	0		#NULL!	#NULL!	#NULL!	26	0				14.6
13.6	1	0	61	3	1	0	#NULL!			0	0	2	1	25	1	2	2		2		6.8	1	1			0	#NULL!	67	92	39	22	2	2		100	35	2	#NULL!	2		#NULL!	2	#NULL!	27	1				14.8
10.8	1	1	57	3	1	0	#NULL!			0	0	1	1	23.7812	1	0	0		0		3.1	0	#NULL!			0	#NULL!	4.7	0	73	70	2	0		115	#NULL!	0	#NULL!	0		#NULL!	#NULL!	#NULL!	30	1				16.1
9.4	1	0	84	2	0	0	#NULL!			0	0	2	1	#NULL!	2	#NULL!	2		1	CLOPIDOGREL	2.64	2	#NULL!			0	#NULL!	12	15	60	25	2	2		80	25	2	#NULL!	2		#NULL!	#NULL!	#NULL!	#NULL!	1				#NULL!
4.3	1	1	64	2	0	0	#NULL!			0	0	1	1	27.7744	1	0	0		1	CardioASA	0.85	0	#NULL!			0	#NULL!	#NULL!	#NULL!	25		1	0		40	30	0	#NULL!	0		#NULL!	#NULL!	#NULL!	10	0				16.4
17.4	1	1	64	3	1	0	#NULL!			0	0	0	0	21.4533	1	1	0		0		4.79	1	0			0	#NULL!	#NULL!	#NULL!	140	96	2	0		155	100	0	#NULL!	0		#NULL!	#NULL!	#NULL!	75	1				15.6
9.7	0	0	67	1	0	0	#NULL!			0	0	0	0	26.2188	0	0	0		0		0.8	0	#NULL!			0	#NULL!	8.3	140	35	16	1	0		50	20	0	#NULL!	0		#NULL!	#NULL!	#NULL!	7	0				14.7
3.9	1	0	66	3	1	0	#NULL!			0	0	0	0	22.2222	1	0	0		0		2.22	0	#NULL!			0	#NULL!	4.5	223	55	27	1	0		72	30	0	#NULL!	0		#NULL!	#NULL!	#NULL!	20	0				13.6
33.5	1	0	60	3	1	0	#NULL!			0	0	0	0	26.1	1	2	2		2		0.29	2	#NULL!			1	7	#NULL!	#NULL!	53	28	2	2		55	30	2	#NULL!	2		#NULL!	#NULL!	#NULL!	17	1				13.5
11.7	1	1	64	2	0	0	#NULL!			0	0	1	1	32.0073	1	0	0		0		1.1	1	0			0	#NULL!	5.2	127	40	20	1	0		70	30	0	#NULL!	0		#NULL!	#NULL!	#NULL!	20	0				13.5
2.7	1	1	60	3	1	0	#NULL!			0	0	0	0	29.0698	1	0	0		0		1.1	0	#NULL!			0	#NULL!	2.6	294	34	20	1	0		60	20	0	#NULL!	0		#NULL!	#NULL!	#NULL!	18	0				14.5
10.8	0	0	76	3	1	0	#NULL!			0	0	2	1	23.2438	1	0	0		0		3.11	0	#NULL!			1	3	#NULL!	#NULL!	53	25	1	0		75	25	0	#NULL!	0		#NULL!	#NULL!	#NULL!	22	0				13.4
164	1	0	73	2	0	0	#NULL!			0	0	0	0	26.5	1	2	2		2		1	2	#NULL!			0	#NULL!	7.3	50	130	100	2	2		150	115	2	#NULL!	2		#NULL!	#NULL!	#NULL!	80	1				14.3
5.5	1	1	62	3	1	0	#NULL!			0	0	0	0	#NULL!	1	0	1	Rivaroxaban	0		6.06	1	0			1	6	#NULL!	#NULL!	74	40	1	0		100	35	0	#NULL!	0		#NULL!	#NULL!	#NULL!	22	0				14.1
14.8	0	0	77	2	0	0	#NULL!			0	0	0	0	24.4898	1	0	0		0		#NULL!	0	#NULL!			0	#NULL!	8.6	100	30	18	1	0		50	20	0	#NULL!	0		#NULL!	#NULL!	#NULL!	6	0				13.1
14.1	1	1	62	2	0	0	#NULL!			0	0	0	0	24.7245	0	0	0		0		3.6	0	#NULL!			0	#NULL!	14.5	43	110	90	2	1	rimozione Urolift	175	#NULL!	0	#NULL!	1	breccia vesciale p	#NULL!	#NULL!	#NULL!	31	2	3	3	1a	16
2.6	1	0	65	3	1	0	#NULL!			0	0	1	1	26	1	1	2		1	CardioASA	1.63	2	#NULL!			0	#NULL!	#NULL!	#NULL!	55	40	2	2		65	40	2	#NULL!	2		#NULL!	#NULL!	#NULL!	25	1				14.5
48.7	0	1	68	2	0	0	#NULL!			0	0	2	1	30.1194	1	0	0		0		1.38	0	#NULL!			0	#NULL!	16.7	21	#NULL!		1	0		45	20	0	#NULL!	0		#NULL!	#NULL!	#NULL!	27	0				14.7
0.3	1	0	66	1	0	0	#NULL!			0	0	1	1	30.4867	1	0	0		0		2.78	0	#NULL!			0	#NULL!	6.4	0	45		1	0		90	40	0	#NULL!	0		#NULL!	#NULL!	#NULL!	20	0				14.4
2.8	1	1	78	1	0	0	#NULL!			0	0	5	1	28.0816	1	0	1	coumadin	0		1.05	0	#NULL!			1	6	#NULL!	#NULL!	35	23	1	1	pielografia ascendente sinistra	90	#NULL!	0	#NULL!	0		#NULL!	#NULL!	#NULL!	20	1	3	3	1a	14.4
2	1	0	60	3	1	0	#NULL!			0	0	1	1	22.7244	1	1	0		0		0.2	0	#NULL!			0	#NULL!	#NULL!	300	29		1	0		85	15	0	#NULL!	0		#NULL!	#NULL!	#NULL!	9	0				14
4.2	1	0	74	2	0	0	#NULL!			0	0	0	0	23.2	1	1	2		2		2.2	1	1			0	#NULL!	#NULL!	#NULL!	60	40	2	1	uretrotomia sec. Otis	85	45	2	#NULL!	2		#NULL!	#NULL!	#NULL!	28	1				14.6
2.2	1	0	81	1	0	0	#NULL!			0	0	1	1	24.22	1	1	2		2		1	2	#NULL!			1	6	#NULL!	#NULL!	67	44	2	2		120	40	2	#NULL!	2		#NULL!	#NULL!	#NULL!	35	1				14.2
6.3	1	1	65	3	1	0	#NULL!			0	0	0	0	27.5482	1	0	0		0		1.17	0	#NULL!			0	#NULL!	7.9	0	14		1	1	Sachse + Otis	50	10	0	#NULL!	0		#NULL!	#NULL!	#NULL!	10	0				14.1
160	1	1	58	2	0	0	#NULL!			0	0	0	0	28.4005	1	0	0		0		0.4	0	#NULL!			0	#NULL!	11	#NULL!	21		1	0		42	10	0	#NULL!	0		#NULL!	#NULL!	#NULL!	15	0				13.9
5.2	1	0	76	4	1	0	#NULL!			0	0	2	1	24.5435	1	0	1	pradaxa	0		2.96	0	#NULL!			0	#NULL!	4.1	91	93	70	2	0		120	80	0	#NULL!	1	fungo e vaporizza	#NULL!	#NULL!	#NULL!	52	1				15.7
9	1	0	72	4	1	0	#NULL!			0	0	3	1	27.6601	1	0	0		1	CardioASA	0.409	1	1	4	4	0	#NULL!	#NULL!	#NULL!	#NULL!		1	1	Cistolitotrissia	120	40	0	#NULL!	0		#NULL!	#NULL!	#NULL!	30	0				14.6
2.2	1	0	70	3	1	0	#NULL!			0	0	0	0	26.4236	1	0	0		0		4.85	1	1	ASAP	ASAP	0	#NULL!	11	75	135	85	1	1	Otis	145	70	0	#NULL!	0		#NULL!	#NULL!	#NULL!	52	1	3	3	1a	13.9
1.9	1	0	66	4	1	0	#NULL!			0	0	0	0	35.2355	1	1	0		0		2.66	0	#NULL!			0	#NULL!	#NULL!	#NULL!	100	80	1	0		70	70	0	#NULL!	0		#NULL!	#NULL!	#NULL!	50	0				#NULL!
1.4	1	0	77	4	1	1	#NULL!			0	0	1	1	22.7	1	2	2		2		4.8	1	1			0	#NULL!	#NULL!	0	90	70	2	2		115	60	2	#NULL!	2		#NULL!	#NULL!	#NULL!	35	1				15.1
3.7	0	0	59	2	0	0	#NULL!			0	0	1	1	32.3	1	2	1	seleparina	2		2.3	2	#NULL!			0	#NULL!	#NULL!	#NULL!	60	40	2	1	litotrissia vescicale	155	60	2	#NULL!	2		#NULL!	#NULL!	#NULL!	45	1				15.4
38.7	0	1	56	3	1	0	#NULL!			0	0	1	1	26.1962	1	1	0		1	Ascriptin	2.1	0	#NULL!			0	#NULL!	11.8	93	43	25	1	0		40	85	0	#NULL!	0		#NULL!	#NULL!	#NULL!	22	0				14.3
4.2	1	0	72	4	1	0	#NULL!			0	0	0	0	21.3	1	1	2		2		6.4	1	1			0	#NULL!	3.9	100	95	70	2	2		120	70	2	#NULL!	2		#NULL!	#NULL!	#NULL!	40	1				14
2.8	1	0	61	3	1	0	#NULL!			0	0	0	0	27.3437	1	1	0		0		#NULL!	0	#NULL!			1	4	#NULL!	#NULL!	60	40	1	1	URS	#NULL!	40	0	#NULL!	0		#NULL!	#NULL!	#NULL!	20	0				13.9
1	1	0	74	2	0	0	#NULL!			0	0	3	1	25.1	1	1	2		2		4.6	1	1			0	#NULL!	#NULL!	#NULL!	70	50	2	2		110	40	2	#NULL!	2		#NULL!	#NULL!	#NULL!	30	1				13.6
5	1	1	51	4	1	0	#NULL!			0	0	0	0	30.4218	1	0	0		0		8.1	1	#NULL!			1	14	#NULL!	#NULL!	141	100	2	0		160	150	0	#NULL!	0		#NULL!	#NULL!	#NULL!	75	1				15.1
2.8	1	0	67	3	1	0	#NULL!			0	0	3	1	20.0773	1	1	0		1	Cardirene	2.48	0	#NULL!			0	#NULL!	14	170	25		1	1	Pielografia	75	15	0	#NULL!	0		#NULL!	#NULL!	#NULL!	7	0				13.8
2.3	0	0	70	3	1	0	#NULL!			0	0	2	1	29.0698	0	1	0		1	ascriptin	4.02	0	#NULL!			0	#NULL!	7.1	50	90	45	1	1	cistolitotrissia	105	45	0	#NULL!	0		#NULL!	#NULL!	#NULL!	30	0				13.4
2.2	1	0	67	2	0	0	#NULL!			0	0	2	1	29.4078	1	0	0		1	CardioASA	0.88	0	#NULL!			0	#NULL!	15.5	170	60	30	1	0		55	25	0	#NULL!	0		#NULL!	#NULL!	#NULL!	20	1	3	3	1a	14
2.8	1	0	75	3	1	0	#NULL!			0	0	0	0	24.4898	1	1	0		0		4.11	1	0			1	28	#NULL!	#NULL!	70	60	2	0		120	60	0	#NULL!	0		#NULL!	#NULL!	#NULL!	37	1				15.7
11.3	1	1	53	2	0	0	#NULL!			0	0	1	1	#NULL!	2	1	2		2		8	1	1			0	#NULL!	3	305	105	85	2	2		145	90	2	#NULL!	1	piccolo sottoslami	#NULL!	#NULL!	#NULL!	70	1				14
16.2	1	0	72	1	0	0	#NULL!			0	0	3	1	24.2215	1	0	0		0		7.01	1	0			1	4	#NULL!	#NULL!	90	60	2	0		105	#NULL!	0	#NULL!	0		#NULL!	#NULL!	#NULL!	30	1				13.7
19	1	1	60	3	1	0	#NULL!			0	0	0	0	25	1	2	1	CALCIPARINA	2		5.8	2	#NULL!			0	#NULL!	#NULL!	#NULL!	50	35	2	1	CISTOLITOTRISSIA	190	20	2	#NULL!	2		#NULL!	#NULL!	#NULL!	17	1				13.2
5	1	0	73	3	1	#NULL!	#NULL!			0	0	0	0	23.3234	1	1	0		1	ASA	0.5	0	#NULL!			0	#NULL!	13	353	30	20	2	0		65	30	0	#NULL!	0		#NULL!	#NULL!	#NULL!	17	1				13.2
28.5	1	1	68	3	1	0	#NULL!			0	0	2	1	#NULL!	1	2	2		1	CardioASA	0.7	2	#NULL!			0	#NULL!	11.8	#NULL!	60	40	2	2		75	15	2	#NULL!	2		#NULL!	#NULL!	#NULL!	12	1				14.8
1.6	1	0	66	3	1	0	#NULL!			0	0	0	0	23.3887	1	1	0		1	CardioASA	1	1	0			0	#NULL!	8.8	88	#NULL!		1	0		35	15	0	#NULL!	0		#NULL!	#NULL!	#NULL!	9	1	3	3	1a	14.2
1.2	1	0	69	1	0	0	#NULL!			0	0	0	0	27.3	1	1	2		2		1.95	2	#NULL!			1	7	#NULL!	#NULL!	65	45	2	2		125	40	2	#NULL!	2		#NULL!	#NULL!	#NULL!	30	1				13.9
6	1	0	66	3	1	0	#NULL!			0	0	0	0	27.1706	1	0	0		0		2.73	0	#NULL!			0	#NULL!	16	#NULL!	76	40	1	1	Cistolitotrissia	195	25	0	#NULL!	0		#NULL!	#NULL!	#NULL!	15	0				13.8
8.3	1	0	79	4	1	0	#NULL!			0	0	3	1	24.1517	1	0	0		1	Cardirene	15.41	1	0			0	#NULL!	11.5	40	92	68	1	1		75	40	0	#NULL!	0		#NULL!	#NULL!	#NULL!	30	0				13.3
19.8	1	1	54	3	1	1	#NULL!			0	0	#NULL!	#NULL!	#NULL!	2	2	2		1	ASA	1	2	#NULL!			0	#NULL!	4.2	300	46	MD	2	2		120	30	2	#NULL!	2		#NULL!	#NULL!	#NULL!	30	1				#NULL!
14.9	1	0	68	3	1	0	#NULL!			0	0	2	1	26.8122	1	0	0		0		3.15	0	#NULL!			0	#NULL!	9.3	300	38	20	1	0		85	25	0	#NULL!	0		#NULL!	#NULL!	#NULL!	30	0				13.4
1.3	1	0	79	2	0	0	#NULL!			0	0	0	0	27.4587	1	1	0		0		9.3	1	0			1	18	#NULL!	#NULL!	100	70	2	0		140	100	0	#NULL!	1	emostasi con fung	#NULL!	#NULL!	#NULL!	53	1				15.3
10	0	1	65	3	0	0	#NULL!			0	0	0	0	19.487	0	0	0		0		#NULL!	0	#NULL!			1	7	#NULL!	#NULL!	#NULL!		1	1	evacuazione transuretrale di cisti mulleriana	95	20	0	#NULL!	0		#NULL!	#NULL!	#NULL!	8	0				13.1
52.7	1	0	63	4	1	0	#NULL!			0	0	2	1	27.1731	1	1	0		1	ASA	9.8	1	0			0	#NULL!	#NULL!	#NULL!	145	120	2	0		145	120	0	#NULL!	0		#NULL!	#NULL!	#NULL!	#NULL!	1				13.2
4.7	1	0	71	2	0	0	#NULL!			0	0	1	1	31.6032	1	1	0		1	ASA	0.27	0	#NULL!			0	#NULL!	15.7	75	60	30	1	0		105	20	0	#NULL!	0		#NULL!	#NULL!	#NULL!	20	0				12.2
2	1	0	66	3	1	0	#NULL!			0	0	2	1	29.2969	0	1	0		1	CardioASA	10	1	0			1	7	#NULL!	#NULL!	160	NA	1	0		65	#NULL!	0	#NULL!	0		#NULL!	#NULL!	#NULL!	40	0				12.4
31	1	1	71	2	0	0	#NULL!			0	0	2	1	24.2215	1	0	0		1	ASA	1.6	0	#NULL!			1	6	3.5	700	35	20	2	0		60	#NULL!	0	#NULL!	1	slaminamento sotto	#NULL!	#NULL!	#NULL!	12	1				#NULL!
793	0	1	73	2	0	0	#NULL!			0	0	2	1	28.4005	1	1	0		1	ASA+clopidogrel	1.68	0	#NULL!			1	11	#NULL!	#NULL!	80	40	1	0		125	60	0	#NULL!	0		#NULL!	#NULL!	#NULL!	50	0				14.4
3.9	0	0	64	3	1	0	#NULL!			0	0	3	1	23.7387	1	0	0		1	CardioASA	3.37	1	0			0	#NULL!	8.5	15	38	16	1	1	Eversione tonaca vaginale dx	145	20	0	#NULL!	0		#NULL!	#NULL!	#NULL!	10	0				13.7
6.3	1	0	77	2	0	0	#NULL!			0	0	3	1	42.8617	0	1	0		1	CardioASA	4.07	0	#NULL!			1	9	#NULL!	#NULL!	88	55	1	0		130	55	0	#NULL!	0		#NULL!	#NULL!	#NULL!	35	0				13
9.9	1	1	54	2	0	0	#NULL!			0	0	0	0	22.5981	1	0	0		0		5.86	1	0			0	#NULL!	9.5	275	62	29	1	0		125	60	0	#NULL!	0		#NULL!	#NULL!	#NULL!	53	0				14.9
18.3	1	0	80	2	0	0	#NULL!			0	0	2	1	27.1809	1	0	0		0		6.02	1	0			0	#NULL!	9.2	16	60	45	2	0		95	50	0	#NULL!	0		#NULL!	#NULL!	#NULL!	30	1				13.6
7.5	1	1	68	4	1	0	#NULL!			0	0	5	1	27.2509	1	0	0		1	CardioASA	11.2	1	0			0	#NULL!	#NULL!	#NULL!	65	40	1	0		75	30	0	#NULL!	0		#NULL!	#NULL!	#NULL!	20	0				12
1.3	1	1	69	2	0	0	#NULL!			0	0	3	1	#NULL!	0	0	0		1	CardioASA + Clopidogrel	0.749	0	#NULL!			1	10	#NULL!	#NULL!	#NULL!		1	1	Cistolitolapassi	95	25	0	#NULL!	0		#NULL!	#NULL!	#NULL!	20	0				9.8
2.8	1	0	65	2	0	0	#NULL!			0	0	4	1	23.1	1	1	1	seleparina	2		6.6	1	1			0	#NULL!	82	117	110	90	2	2		160	100	2	#NULL!	2		#NULL!	#NULL!	#NULL!	65	1				15.3
6	1	0	75	4	1	0	#NULL!			0	0	0	0	29.7	1	1	2		2		2	1	1			0	#NULL!	11	25	260	125	2	2		210	180	2	#NULL!	1	piccolo slaminamen	#NULL!	#NULL!	#NULL!	105	1				15.2
4	1	1	51	4	1	0	#NULL!			0	0	0	0	25.9	1	2	2		2		1.2	2	#NULL!			0	#NULL!	7	190	71	42	2	2		120	60	2	#NULL!	1	piccolo sottoslami	#NULL!	#NULL!	#NULL!	40	1				15.1
3.8	1	0	90	3	1	0	#NULL!			0	0	2	1	#NULL!	1	0	0		1	ascriptin	0.17	0	#NULL!			1	6	#NULL!	#NULL!	43	20	1	0		90	20	0	#NULL!	0		#NULL!	#NULL!	#NULL!	25	0				11.2
35	1	0	76	2	0	0	#NULL!			0	0	0	0	22.9	1	2	2		2		2.4	1	1			0	#NULL!	#NULL!	#NULL!	140	120	2	2		150	115	2	#NULL!	2		#NULL!	#NULL!	#NULL!	80	2	3	3	1a	14.7
0.7	1	0	81	2	0	0	#NULL!			0	0	4	1	25.8645	0	1	0		1	Cardirene	0.53	1	1	3	3	0	#NULL!	9.7	25	28		1	0		35	15	0	#NULL!	0		#NULL!	#NULL!	#NULL!	10	0				11.7
15.7	1	0	66	4	1	0	#NULL!			0	0	1	1	30.8642	1	0	0		0		18.07	1	0			0	#NULL!	4.4	235	103	80	2	0		130	60	0	#NULL!	1	slaminamento e fun	#NULL!	#NULL!	#NULL!	48	2	4	3	1a	15.1
3.7	1	0	82	2	0	0	#NULL!			0	0	3	1	22.0932	1	0	0		0		5.6	1	0			1	7	#NULL!	#NULL!	150	120	2	0		220	#NULL!	0	#NULL!	0		#NULL!	#NULL!	#NULL!	35	1				15.2
0.7	0	1	63	3	1	0	#NULL!			0	0	0	0	23.6614	1	1	0		0		2.93	1	0			0	#NULL!	4.5	150	70	70	2	0		80	60	0	#NULL!	0		#NULL!	#NULL!	#NULL!	40	1				13.9
16.1	1	0	55	3	1	0	#NULL!			0	0	0	0	28.6508	1	0	0		0		4	0	#NULL!			0	#NULL!	14	100	150	100	2	1	CISTOLITOTRISSIA	160	90	0	#NULL!	0		#NULL!	#NULL!	#NULL!	63	1				14.6
1.7	1	0	75	4	1	0	#NULL!			0	0	0	0	24.1	1	1	2		2		4.5	2	#NULL!			1	4	#NULL!	#NULL!	125	100	2	1	VAPORIZZAZIONE TESSUTO RESIDUO	57	90	2	#NULL!	2		#NULL!	#NULL!	#NULL!	60	1				13.8
1.8	1	1	78	1	0	0	#NULL!			0	0	0	0	24.977	0	0	0		0		3.6	0	#NULL!			1	7	#NULL!	#NULL!	124	80	2	0		160	120	0	#NULL!	1	slaminamento uretr	#NULL!	#NULL!	#NULL!	#NULL!	1				15
18.1	1	0	63	4	1	0	#NULL!			0	0	3	1	38.1042	1	1	0		1	CardioASA	8.1	0	#NULL!			1	#NULL!	#NULL!	#NULL!	180	80	1	0		135	150	0	#NULL!	0		#NULL!	#NULL!	#NULL!	100	0				13.8
1.8	1	0	86	3	1	0	#NULL!			0	0	0	0	20.0617	1	1	0		0		#NULL!	0	#NULL!			0	#NULL!	5.9	14	95	80	1	0		127	75	0	#NULL!	0		#NULL!	#NULL!	#NULL!	40	0				12.9
151	1	1	51	2	0	0	#NULL!			0	0	4	1	33.6123	1	1	0		1	CardioASA	1.6	0	#NULL!			1	10	#NULL!	#NULL!	#NULL!		1	0		45	20	0	#NULL!	0		#NULL!	#NULL!	#NULL!	10	0				11.7
4.1	1	0	76	2	0	0	#NULL!			0	0	0	0	24.9	1	2	2	2	#NULL!		12	1	1			0	#NULL!	7.5	#NULL!	90	60	2	2		140	70	2	#NULL!	2		#NULL!	#NULL!	#NULL!	28	2	3	4	1B	16
7.5	1	1	64	2	0	0	#NULL!			0	0	1	1	#NULL!	1	1	2		1	CARDIRENE	4.8	1	1			0	#NULL!	4.9	150	70	55	2	1	uretrotomia sec. Otis	140	60	2	#NULL!	1	SINDROME VAGALE DU	2	0	0	35	1				11.7
6.6	1	1	69	1	0	0	#NULL!			0	0	1	1	27.3437	1	0	0		1	CardioASA	8.2	1	0			1	8	#NULL!	#NULL!	115		1	0		105	80	0	#NULL!	0		#NULL!	#NULL!	#NULL!	20	0				14.2
19.8	0	1	72	2	0	0	#NULL!			0	0	0	0	20.3	2	2	2		2		5.8	2	#NULL!			1	12	#NULL!	#NULL!	100	80	2	1	VASECTOMIA BILAT	100	90	2	#NULL!	1	piccolo sottoslami	#NULL!	#NULL!	#NULL!	60	1				14.4
7.2	1	0	68	2	0	0	#NULL!			0	0	0	0	21.8	2	2	2		2		10.4	1	1			1	5	#NULL!	#NULL!	90	60	2	1	sostituzione DJ	90	70	2	#NULL!	2		#NULL!	#NULL!	#NULL!	47	2	3	3	1a	12.8
5.5	0	0	67	2	0	0	#NULL!			0	0	0	0	24.2123	1	0	0		1	Cardirene	5.95	1	0			0	#NULL!	8	0	59	29	1	0		105	40	0	#NULL!	0		#NULL!	#NULL!	#NULL!	37	0				12.7
4.7	1	0	77	4	1	0	#NULL!			0	0	6	1	24.9135	1	1	0		1	Ticlopidina	3.51	1	0			0	#NULL!	#NULL!	#NULL!	60	39	1	0		75	35	0	#NULL!	0		#NULL!	#NULL!	#NULL!	30	0				12.6
15.2	1	0	70	4	1	0	#NULL!			0	0	0	0	24.6914	1	1	0		0		9.7	1	0			1	5	4.9	#NULL!	209		1	0		140	170	0	#NULL!	1	slaminamento collo	#NULL!	#NULL!	#NULL!	110	0				15.6
2.8	1	0	64	3	1	0	#NULL!			0	0	0	0	28.4	1	1	2		2		9.9	1	1			1	3	-1	-1	140	130	2	2		195	120	2	#NULL!	2		#NULL!	#NULL!	#NULL!	60	1				12.6
20.5	0	1	76	2	0	0	#NULL!			0	0	3	1	24.8	1	1	2		2		1.1	2	#NULL!			0	#NULL!	6	60	117	100	2	2		125	140	2	#NULL!	2		#NULL!	#NULL!	#NULL!	80	1				13.6
#NULL!	#NULL!	#NULL!	64	#NULL!	#NULL!	#NULL!	#NULL!			#NULL!	#NULL!	1	1	#NULL!	1	1	#NULL!		#NULL!		8.4	1	#NULL!			0	#NULL!	7.38636	#NULL!	95	71,	2	#NULL!		155	85	#NULL!	#NULL!	#NULL!		#NULL!	#NULL!	#NULL!	#NULL!	#NULL!				#NULL!
#NULL!	#NULL!	#NULL!	69	#NULL!	#NULL!	#NULL!	#NULL!			#NULL!	#NULL!	3	1	#NULL!	1	2	2		1	cardioasa	#NULL!	#NULL!	#NULL!			0	#NULL!	#NULL!	#NULL!	#NULL!		2	2		125	120	#NULL!	#NULL!	#NULL!		#NULL!	#NULL!	#NULL!	#NULL!	#NULL!				#NULL!
#NULL!	#NULL!	#NULL!	78	#NULL!	#NULL!	#NULL!	#NULL!			#NULL!	#NULL!	#NULL!	#NULL!	#NULL!	#NULL!	#NULL!	#NULL!		#NULL!		#NULL!	#NULL!	#NULL!			#NULL!	#NULL!	#NULL!	#NULL!	#NULL!		2	1	litolapassi vescicale	100	#NULL!	#NULL!	#NULL!	#NULL!		#NULL!	#NULL!	#NULL!	#NULL!	#NULL!				#NULL!
#NULL!	#NULL!	#NULL!	70	#NULL!	#NULL!	#NULL!	#NULL!			#NULL!	#NULL!	#NULL!	#NULL!	#NULL!	1	#NULL!	2		2		4.9	2	#NULL!			0	#NULL!	73	325	130	90	2	#NULL!		180	160	#NULL!	#NULL!	#NULL!		#NULL!	#NULL!	#NULL!	#NULL!	#NULL!				#NULL!
#NULL!	#NULL!	#NULL!	63	#NULL!	#NULL!	#NULL!	#NULL!			#NULL!	#NULL!	#NULL!	#NULL!	#NULL!	#NULL!	#NULL!	#NULL!		#NULL!		#NULL!	#NULL!	#NULL!			#NULL!	#NULL!	#NULL!	#NULL!	#NULL!		2	#NULL!		60	20	#NULL!	#NULL!	#NULL!		#NULL!	#NULL!	#NULL!	#NULL!	#NULL!				#NULL!
#NULL!	#NULL!	#NULL!	57	#NULL!	#NULL!	#NULL!	#NULL!			#NULL!	#NULL!	0	0	#NULL!	1	1	2		2		5.5	1	#NULL!			1	8	10	70	#NULL!		2	#NULL!		98	65	#NULL!	#NULL!	#NULL!		#NULL!	#NULL!	#NULL!	#NULL!	#NULL!				#NULL!
[truncated: 38 more columns]
